# Supplementary material for: Puumala Orthohantavirus Reassortant Genome Variants Likely Emerging in the Watershed Forests
Source: Int J Mol Sci. 2023 Jan 5;24(2):1018. doi: 10.3390/ijms24021018 (PMC9865142; doi:10.3390/ijms24021018)
Supplement: Supplementary file 1 [file ijms-24-01018-s001.zip]

Archive with 1 entries (1 files):
- ijms-2063649-supplementary.pdf
